# Supplementary material for: Predicting Recurrent Deficiency and Suboptimal Monitoring of Thiamin Deficiency in Patients with Metabolic and Bariatric Surgery
Source: Nutrients. 2024 Jul 11;16(14):2226. doi: 10.3390/nu16142226 (PMC11280029; doi:10.3390/nu16142226)
Supplement: Supplementary file 1 [file nutrients-16-02226-s001.zip]

Archive with 1 entries (1 files):
- nutrients-3100150-supplementary.pdf
